# Supplementary material for: Clinical Efficacy of Temocillin Standard Dosing in Patients Treated with Outpatient Antimicrobial Therapy
Source: Pharmaceutics. 2022 Oct 25;14(11):2289. doi: 10.3390/pharmaceutics14112289 (PMC9699557; doi:10.3390/pharmaceutics14112289)
Supplement: Supplementary file 1 [file pharmaceutics-14-02289-s001.zip]

Archive with 1 entries (1 files):
- pharmaceutics-1972061-supplementary.pdf
